# Supplementary material for: Optimization of water and land allocation in salinity and deficit- irrigation conditions at farm level in Qazvin plain
Source: PLoS One. 2022 Jul 8;17(7):e0269663. doi: 10.1371/journal.pone.0269663 (PMC9269767; doi:10.1371/journal.pone.0269663)
Supplement: S1 Data — (XLSX) [file pone.0269663.s001.xlsx]

## Sheet: Data
AREA(%)	wet year						normal year						dry year					PROFIT	wet year					normal year					dry year					water productivity	wet year					normal year					dry year
s1	IR5	IR4	IR3	IR2	IR1		IR5	IR4	IR3	IR2	IR1		IR5	IR4	IR3	IR2	IR1	milion dolar	IR5	IR4	IR3	IR2	IR1	IR5	IR4	IR3	IR2	IR1	IR5	IR4	IR3	IR2	IR1	t/ha/m3	IR5	IR4	IR3	IR2	IR1	IR5	IR4	IR3	IR2	IR1	IR5	IR4	IR3	IR2	IR1
wheat	70.0108	70.5925	71.465	72.5959	73.217		75.2164	85.4767	92.0133	92.2131	92.3617		76.6164	86.8767	93.4133	93.6131	93.7617	S1	1.92528	2.35993	2.85575	3.20411	3.51278	2.13466	2.37661	2.54396	2.85091	2.99057	0.880409	1.39263	1.64317	1.67778	1.69617	S1	2.15173	2.04321	1.94079	1.72174	1.722	2.02781	1.92257	1.8423	1.65457	1.59564	1.62183	1.53607	1.43273	1.30269	1.2512
barely	28.0819	27.5367	26.7091	25.6265	25.0055		22.8604	12.6518	6.16183	6.01012	5.89448		22.1438	11.9984	5.70208	5.62172	5.59262	S2	1.14969	1.41298	1.75221	1.88309	2.22263	1.37523	1.52979	1.52287	1.58239	1.60965	0.252135	0.376447	0.692598	0.789976	0.889577	S2	1.801	1.74586	1.67711	1.52983	1.51639	1.67555	1.60446	1.51763	1.38472	1.39164	1.3343	1.2843	1.21951	1.11293	1.07898
maize	1.90725	1.87087	1.82585	1.77754	1.77754		1.92316	1.87151	1.82488	1.77675	1.74382		1.23977	1.12492	0.884636	0.765138	0.645686	S3	0.0550306	0.0670878	0.0920413	0.102804	0.120588	0.0464289	0.0512304	0.0754901	0.0730621	0.075096	0.00785676	0.0159215	0.0176367	0.0322394	0.0314514	S3	1.30744	1.27262	1.24688	1.20673	1.10201	1.25314	1.21608	1.18867	1.16669	1.02507	1.05463	0.978933	0.941487	0.891561	0.807877
s2													100	100	100	100	100	PROFIT	IR5	IR4	IR3	IR2	IR1
wheat	69.4823	69.535	69.6234	69.6242	69.6242		69.4938	69.5369	69.5794	92.7782	92.9777		70.2847	70.249	70.3525	93.4773	93.6024	wet year	1.1404	1.785	2.3534	2.5	2.6172											water productivity		IR5	IR4	IR3	IR2	IR1
barely	27.7928	27.814	27.8494	27.8497	27.8497		27.7975	27.8146	27.8319	4.69172	4.55102		27.7975	27.8146	27.8319	4.69172	4.55102	normal year	3.2	3.8	4.3	4.5223	4.563											total	wet year	2.79381	2.34477	2.17934	2.04903	1.80908
maize	2.72497	2.65096	2.52715	2.5261	2.5261		2.70875	2.64851	2.58876	2.53009	2.47125		1.91781	1.93638	1.81564	1.83099	1.84659	dry year	4	4.75	5.2	5.5	5.656												normal year	2.07101	1.78289	1.73422	1.66375	1.51948
s3							100	100	100	100	100		100	100	100	100	100																		dry year	1.88859	1.57206	1.50221	1.45	1.38721
wheat	72.0851	72.083	72.0785	72.0787	72.0787		72.1378	72.1379	95.9564	96.1718	96.1888		89.563	89.8843	89.6345	89.9169	89.7103
barely	27.6753	27.6977	27.7203	27.7431	27.6618		27.7785	27.7805	3.96432	3.75123	3.73648		10.437	10.1212	10.3655	10.0831	10.2897
maize	0.205002	0.205931	0.206868	0.207814	0.208768		0.0837488	0.081592	0.0792864	0.076999	0.0747296		0	0	0	0	0
S1	1.92528	2.35993	2.85575	3.20411	3.51278		2.13466	2.37661	2.54396	2.85091	2.99057		0.880409	1.39263	1.64317	1.67778	1.69617
S2	1.14969	1.41298	1.75221	1.88309	2.22263		1.37523	1.52979	1.52287	1.58239	1.60965		0.252135	0.376447	0.692598	0.789976	0.889577
S3	0.0550306	0.0670878	0.0920413	0.102804	0.120588		0.0464289	0.0512304	0.0754901	0.0730621	0.075096		0.00785676	0.0159215	0.0176367	0.0322394	0.0314514
S1	2.15173	2.04321	1.94079	1.72174	1.722		2.02781	1.92257	1.8423	1.65457	1.59564		1.62183	1.53607	1.43273	1.30269	1.2512
S2	1.801	1.74586	1.67711	1.52983	1.51639		1.67555	1.60446	1.51763	1.38472	1.39164		1.3343	1.2843	1.21951	1.11293	1.07898
S3	1.30744	1.27262	1.24688	1.20673	1.10201		1.25314	1.21608	1.18867	1.16669	1.02507		1.05463	0.978933	0.941487	0.891561	0.807877
[truncated: 36 more columns]

## Sheet: Crop Information
The crop calendar in the Ghazvin plain P
Growth period (days)	The harvesting date	The cultivating date	Crop
241	2022-06-10	2022-10-12	Wheat
231	2022-05-31	2022-10-12	Barely
135	2022-09-22	2022-05-10	Maize
PCrop coefficient (Kc)
Crop	emergenece	Maximum canopy cover	Maximum rooting depth	Start of canopy senesence	maturity
Wheat	0.35	0.75	1.15	0.7	0.25
Barely	0.3	0.73	1.15	0.7	0.25
Maize	0.4	0.78	1.15	0.88	0.6
PSalt tolerance of common agricultural crops expressed as electrical conductivity of the soil saturation
extract at the threshold when crop yield first reduces below the full yield potential (ECe, threshold)
Crop	ECe (dS/m)
Wheat	6
Barely	8
Maize	1.7

## Sheet: Cwpfs
wheat	favorable year						normal year						unfavorable year
	0	50	100	150	200		0	50	100	150	200		0	50	100	150	200
	1.0851	3.6533	5.1336	5.28045	5.5273		0.8008	2.4105	3.4272	4.4253	4.666		0.19	2.211	3.54385	3.78455	4.02525
	1.0815	3.4134	4.9118	5.16975	5.4277		0.7972	2.12796	3.2266	4.246	4.566		0.1681	2.011	3.4115	3.6822	3.9529
	0.922335	3.10531	4.36356	4.48838	4.6982		0.68068	2.04892	2.91312	3.76151	3.9661		0.1615	1.87935	3.01227	3.21687	3.42146
barely	favorable year						normal year						unfavorable year
	0	100	200	300	400		0	100	200	300	400		0	100	200	300	400
	2.0035	4.6063	5.6059	6.1243	6.1243		1.56205	3.49095	4.78485	5.44375	5.44375		0.893655	2.81121	4.08476	4.71431	4.71431
	1.90083	4.37349	5.3231	5.81559	5.81559		1.48145	3.3139	4.54311	5.16906	5.16906		0.846472	2.66814	3.87802	4.47609	4.47609
	1.6428	3.72504	4.52472	4.93944	4.93944		1.28964	2.83276	3.86788	4.395	4.395		0.754924	2.28896	3.3078	3.81144	3.81144
maize	favorable year											normal year											unfavorable year
	0	100	200	300	400	500	600	700	800	900		0	100	200	300	400	500	600	700	800	900		0	100	200	250	400	500	600	700	800	900
	0	3.28648	5.43549	7.4046	8.48706	9.4645	10.4251	11.054	11.351	11.351		0	1.66846	3.7527	5.53071	7.0025	8.16807	9.02742	9.58055	9.82745	9.82745		0	1.57962	3.23453	4.36863	5.82193	6.96444	7.79615	8.31705	8.52716	8.52716
	0	2.88152	4.77488	6.644	7.68326	8.49185	9.17004	9.56783	9.70928	9.70928		0	1.63605	3.43187	4.96318	6.22996	7.23221	7.96995	8.44316	8.65185	8.65185		0	1.1557	2.70059	3.88348	5.10437	6.06326	6.76015	7.19504	7.36793	7.36793
	0	2.41363	3.94306	5.7649	6.67665	7.30574	7.71043	7.89072	7.89072	7.89072		0	1.55904	3.04308	4.30782	5.35325	6.17939	6.78623	7.17377	7.342	7.342		0	0.73975	2.12729	3.30583	4.27537	5.03591	5.58745	5.92999	6.06353	6.06353

## Sheet: Climate Data
(Ghazvin scynoptic station)PMean climatic variables of the study area
Month	Precipitation (mm)	ETo (mm/day)	Wind (M/S)	HUM (%)	Tmean (°c)	Tmax (°c)	HUM (%)	Daylight hours (N)
Oct	10	3.15	1.47	44.85	17.6	25.9	44.85	8.7
Nov	39.3	1.75	1.29	57.38	11.11	16.8	57.38	6.3
Des	40.1	1.05	1.18	67.26	4.6	9.47	67.26	5.1
Jan	33.8	0.9	1.11	70.25	1.8	7.01	70.25	5.15
Feb	44.1	1.2	1.46	68.25	1.97	6.97	68.25	5.4
Mar	40.5	2.15	2.03	58.16	6.53	12.53	58.16	6.3
Apr	50.5	3.15	1.8	55.93	11.96	19.11	55.93	7.4
May	43.3	4.15	1.75	55.7	17.02	24.83	55.7	5.6
Jun	11	5.8	1.95	43.68	22.77	13.57	43.68	11.3
July	3.5	6.55	2.05	41.38	26.72	36	41.38	11.75
Aug	1	6.15	1.9	40.42	27.07	36	40.42	11.6
Sep	2.8	4.95	1.75	42.24	24.01	31.82	42.24	10.85
Mean	26.6	3.4	1.65	53.79	14.43	21.5	53.79	8.2

## Sheet: SPI
year	SPI
2005	0.06
2006	0.075
2007	-0.03
2008	-0.05
2009	0.05
2010	-0.15
2011	-0.04
2012	0.11
2013	0.05
2014	0.015
2015	0.01
2016	-0.06
2017	-0.05
2018	0.1
2019	0.02
2020	0.01

## Sheet: Treatment
PSome of data for calibration of aquacrop:
Experimental data sets used in validation of Aquacrop for wheat
Treatments	s1t1	s1t2	s1t3	s2t1	s2t2	s2t3	s3t1	s3t2	s3t3	s4t1	s4t2	s4t3
wheat	5859	5638	5171	5332	4745	3306	5215	4693	3077	4849	3976	2570
T1	100% of irrigation requirement
T2	80% of irrigation requirement
T3	50% of irrigation requirement
S1	Salinity of water: 0.4 (dS/m)
S2	Salinity of water:1.4 (dS/m)
S3	Salinity of water:4.5 (dS/m)
S4	Salinity of water: 9.6 (dS/m)
Experimental data sets used in validation of Aquacrop for barely
Treatments	s1t1	s1t2	s1t3	s1t4	s1t5	s1t6	s1t7	s1t8	s1t9	s1t10	s2t1	s3t1
barely	5010	5004	4989	4914	4522	4305	3964	3566	3289	2923	4954	2521
T1	100% of irrigation requirement
T2	90% of irrigation requirement
T3	80% of irrigation requirement
T4	70% of irrigation requirement
T5	60% of irrigation requirement
T6	50% of irrigation requirement
T7	40% of irrigation requirement
T8	30% of irrigation requirement
T9	20% of irrigation requirement
T10	10% of irrigation requirement
S1	Salinity of water: 0.4 (ds/m)
S2	Salinity of water: 2.0 (ds/m)
S3	Salinity of water:12.0 (ds/m)
Experimental data sets used in validation of Aquacrop for maize
Treatments	s1t1	s1t2	s1t3	s1t4	s2t1	s3t1	s4t1
maize	11124	5798	6690	2313	5699	4716	2966
T1	100% of irrigation requirement
T2	90% of irrigation requirement
T3	80% of irrigation requirement
T3	70% of irrigation requirement
S1	Salinity of water: 0.4
S2	Salinity of water:2.0
S3	Salinity of water:4.5
S4	Salinity of water: 7.0
